# Supplementary material for: The Associated Decision and Management Factors on Cattle Tick Level of Infestation in Two Tropical Areas of Ecuador
Source: Pathogens. 2022 Mar 26;11(4):403. doi: 10.3390/pathogens11040403 (PMC9028859; doi:10.3390/pathogens11040403)
Supplement: Supplementary file 1 [file pathogens-11-00403-s001.zip]

Archive with 1 entries (1 files):
- pathogens-1616250-supplementary.pdf
